# Supplementary material for: High content 3D imaging by dual-view oblique plane microscopy
Source: PNAS Nexus. 2025 Nov 26;4(12):pgaf370. doi: 10.1093/pnasnexus/pgaf370 (PMC12680133; doi:10.1093/pnasnexus/pgaf370)
Supplement: pgaf370_Supplementary_Data [file pgaf370_supplementary_data.zip]

Archive with 7 entries (7 files):
- PNASNEXUS-PNASNEXUS-2025-00994R-s01.pdf
- PNASNEXUS-PNASNEXUS-2025-00994R-s02.avi
- PNASNEXUS-PNASNEXUS-2025-00994R-s03.avi
- PNASNEXUS-PNASNEXUS-2025-00994R-s04.avi
- PNASNEXUS-PNASNEXUS-2025-00994R-s05.avi
- PNASNEXUS-PNASNEXUS-2025-00994R-s06.avi
- PNASNEXUS-PNASNEXUS-2025-00994R-s07.avi
